# Supplementary material for: Genetically Predicted Vegetable Intake and Cardiovascular Diseases and Risk Factors: An Investigation with Mendelian Randomization
Source: Nutrients. 2023 Aug 22;15(17):3682. doi: 10.3390/nu15173682 (PMC10490460; doi:10.3390/nu15173682)
Supplement: Supplementary file 1 [file nutrients-15-03682-s001.zip]

Archive with 1 entries (1 files):
- nutrients-2571060-supplementary.pdf
